# Supplementary material for: Rapid Downregulation of H3K4me3 Binding to Immunoregulatory Genes in Altered Gravity in Primary Human M1 Macrophages
Source: Int J Mol Sci. 2022 Dec 29;24(1):603. doi: 10.3390/ijms24010603 (PMC9820304; doi:10.3390/ijms24010603)
Supplement: Supplementary file 1 [file ijms-24-00603-s001.zip]

Archive with 5 entries (5 files):
- Figure S1 - Raw Reads.pdf
- Figure S2 - Called Peaks.pdf
- Figure S3 - Broad Peak Calling.pdf
- Figure S4 - Broad Calling_differential.pdf
- Supplementary Figures.pdf
